# Supplementary material for: Learning from an Emerging Infection: How the COVID-19 Pandemic Reshaped Gastric Cancer Care
Source: Life (Basel). 2026 Jan 19;16(1):161. doi: 10.3390/life16010161 (PMC12842618; doi:10.3390/life16010161)
Supplement: Supplementary file 1 [file life-16-00161-s001.zip]

Archive with 1 entries (1 files):
- life-3918444-supplementary.pdf
